# Supplementary material for: LAM2: An Unusual Laminaran Structure for a Novel Plant Elicitor Candidate
Source: Biomolecules. 2023 Oct 5;13(10):1483. doi: 10.3390/biom13101483 (PMC10605138; doi:10.3390/biom13101483)
Supplement: Supplementary file 1 [file biomolecules-13-01483-s001.zip]

Archive with 1 entries (1 files):
- biomolecules-2642471-supplementary.pdf
